# Supplementary material for: Metabolomics Diagnosis of COVID-19 from Exhaled Breath Condensate
Source: Metabolites. 2021 Dec 6;11(12):847. doi: 10.3390/metabo11120847 (PMC8708149; doi:10.3390/metabo11120847)
Supplement: Supplementary file 1 [file metabolites-11-00847-s001.zip]

Archive with 1 entries (1 files):
- metabolites-1480949-supplementary.xlsx
