# Supplementary material for: Metabolomics Diagnosis of COVID-19 from Exhaled Breath Condensate
Source: Metabolites. 2021 Dec 6;11(12):847. doi: 10.3390/metabo11120847 (PMC8708149; doi:10.3390/metabo11120847)
Supplement: Supplementary file 1 [file metabolites-11-00847-s001.zip › metabolites-1480949-supplementary.xlsx]

## Sheet: Table S1. modulated molecules
covid-19 vs healthy	FC	raw.pval
1-Monomyristin	0.31883	1.8766e-05
2-Monomyristin	0.30943	0.00012722
Heptadecanoic acid, glycerine-(1)-monoester	0.16538	0.00014286
Monolaurin	0.21551	0.00016084
Pentadecanoic acid, glycerine-(1)-monoester	0.21102	0.00022487
2,3-Dihydroxypropyl icosanoate	0.31887	0.00028692
2-tert-Butyl-4-ethylphenol	0.37346	0.00047803
Nonadecanoic acid-glycerine-(1)-monoester	0.27913	0.00061108
2-Monostearin	0.39456	0.0013556
Pimelic acid	0.37216	0.0037556
Suberic acid	0.43402	0.0039946
2,3-Dihydroxy-2-methylpropanoic acid	1.5069	0.013187
2-Pyrrolidinone	0.39095	0.01525
10-Heneicosene (c,t)	1.6339	0.018834
2,2,4,4-Tetramethyloctane	1.6518	0.01894
1-Monopalmitin	0.40572	0.019845
Octan-3-ol	1.4205	0.021431
3,4-Dimethylbenzoic acid	0.6761	0.021602
benzoic acid, 3,5-dimethyl	0.66732	0.02688
Ribitol	1.4638	0.027515
L-5-Oxoproline	0.48684	0.032349
Trimethylsilylserine	0.45889	0.032513
L-Norleucine	0.46589	0.037714
Glycerol monostearate	0.65976	0.047376
2-Aminomalonic acid	0.43701	0.048309
9-Octadecenenitrile, (Z)-	0.56337	0.048543
